# Supplementary material for: Genetic Correlation between Body Fat Percentage and Cardiorespiratory Fitness Suggests Common Genetic Etiology
Source: PLoS One. 2016 Nov 15;11(11):e0166738. doi: 10.1371/journal.pone.0166738 (PMC5112859; doi:10.1371/journal.pone.0166738)
Supplement: S1 Table — (XLSX) [file pone.0166738.s001.xlsx]

## Sheet: Sheet1
S1 Table. Relationships of relative pairs within the Family cohort, included in the genetic correlation analysis.
Relationships	n
Self	231
Parent-offspring	110
Siblings	325
Half-siblings	7
Third-degree	15
Fourth-degree	20
Unrelated	11
