# Supplementary material for: Genetic Correlation between Body Fat Percentage and Cardiorespiratory Fitness Suggests Common Genetic Etiology
Source: PLoS One. 2016 Nov 15;11(11):e0166738. doi: 10.1371/journal.pone.0166738 (PMC5112859; doi:10.1371/journal.pone.0166738)
Supplement: S2 Table — An overview of the SNPs presented in Lu et al. and the SNPs investigated in the population-based Health2006 and ADDITION-PRO cohort and proxy (r2) when included in the analysis for Health2006. *Fat% increasing allele, EAFs (effect allele frequencies), other allele and effect sizes from the SNPs reported by Lu et al. 2015 for the sex-combined European-ancestry GWAS + ExomeChip analysis [9]. (XLSX) [file pone.0166738.s002.xlsx]

## Sheet: Sheet1
S2 Table. Overview of SNPs included into the fat%- GRS association analysis.
Locus	Chr:bp*	SNP reported in meta-analysis*	Proxy used for Health2006 (r^2)	Imputation quality (ADDITION-PRO)	Fat% increasing allele	EAF*	Other allele	Effect size on fat%*
TOMM40-APOE	19:50,084,094	rs6857	NA	1	C	0.83	T	0.053
FTO	16:52,361,075	rs1558902	-	1	A	0.41	T	0.051
TMEM18	2:625,721	rs6755502	-	1	C	0.83	T	0.035
IGF2BP1	17:44446419	rs9906944	rs4794018 (0.93)	0.967	C	0.66	T	0.035
SEC16B	1:176,156,103	rs543874	-	1	G	0.19	A	0.031
IRS1	2:226,816,690	rs2943652	rs2943646 (1)	0.994	C	0.37	T	0.03
MC4R	18:55,980,115	rs6567160	-	0.996	C	0.24	T	0.03
COBLL1-GRB14	2:165,252,696	rs6738627	rs7609045 (1)	0.993	A	0.37	G	0.03
SPRY2	13:79,856,289	rs693839	-	0.999	C	0.31	T	0.03
TUFM-SH2B1	16:28,763,228	rs4788099	rs7187776 (1)	0.997	G	0.4	A	0.026
PICK1-PLA2G6	22:36,925,357	rs3761445	-	0.962	G	0.4	A	0.024
CRTC1	19:18,681,308	rs757318	-	1	C	0.51	A	0.024
An overview of the SNPs presented in Lu et al. and the SNPs investigated in the population-based Health2006 and ADDITION-PRO cohort and proxy (r2) when included in the analysis for Health2006.
*Fat% increasing allele, EAFs (effect allele frequencies), other allele and effect sizes from the SNPs reported by Lu et al. 2015 for the sex-combined European-ancestry GWAS + ExomeChip analysis10
