# Supplementary material for: Genetic Correlation between Body Fat Percentage and Cardiorespiratory Fitness Suggests Common Genetic Etiology
Source: PLoS One. 2016 Nov 15;11(11):e0166738. doi: 10.1371/journal.pone.0166738 (PMC5112859; doi:10.1371/journal.pone.0166738)
Supplement: S3 Table — Associations between BMI and body fat% GRS and CRF were examined by linear regression using additive genetic models. Data for VO2maxFM was log-transformed. Models were adjusted for age and sex or age, sex and body composition. (XLSX) [file pone.0166738.s003.xlsx]

## Sheet: Sheet1
S3 Table. Associations between body fat% GRS and VO2max (ml/kg/min) as well as VO2maxFFM (ml/kg FFM/min) and VO2maxFM (ml/kg FM/min) in ADDITION-PRO (n= 716), Health2006 (n= 2490) assuming a fixed effect model.
		Per allele effect size on CRF (95% CI)
Trait	Covariates	ADDITION-PRO	Health2006
VO2max (ml/kg/min)	age, sex	-0.15 (-0.31 to 0.02)	-0.16 (-0.29 to -0.03)
		p=0.08	p= 0.02
VO2max (ml/kg/min)	age, sex, body fat%	-0.05 (-0.20 to 0.10)	-0.05 (-0.17 to 0.06)
		p=0.52	p=0.37
VO2max (ml/kg/min)	age, sex, fat-free mass	-0.14 (-0.30 to 0.02)	-0.09 (-0.21 to 0.04)
		p=0.09	p=0.19
VO2maxFFM (ml/kg FFM/min)	age, sex	0.01 (-0.21 to 0.24)	-0.10 (-0.26 to 0.07)
		p=0.91	p=0.24
VO2maxFFM (ml/kg FFM/min)	age, sex, body fat%	-0.08 (-0.30 to 0.14)	-0.06 (-0.22 to 0.10)
		p=0.46	p=0.46
VO2maxFM (ml/kg FM/min)	age, sex,	-0.02 (-0.03 to -0.01)	-0.01 (-0.02 to 0.00)
		p=0.002	p=0.003
VO2maxFM (ml/kg FM/min)	age, sex, fat-free mass	-0.01 (-0.02 to 0.00)	-0.01(-0.01to -0.00)
		p=0.003	p= 0.12
Associations between BMI and body fat% GRS and CRF were examined by linear regression using additive genetic models. Data for VO2maxFM was log-transformed. Models were adjusted for age and sex or age, sex and body composition.
