# Supplementary material for: Genetic Correlation between Body Fat Percentage and Cardiorespiratory Fitness Suggests Common Genetic Etiology
Source: PLoS One. 2016 Nov 15;11(11):e0166738. doi: 10.1371/journal.pone.0166738 (PMC5112859; doi:10.1371/journal.pone.0166738)
Supplement: S5 Table — ACE modelling is used to indicate what proportion of variance in a trait is contributed to its additive genetic effects (h2). h2 (SE) = additive genetic effect. FM = fat mass, FFM = fat-free mass. (XLSX) [file pone.0166738.s005.xlsx]

## Sheet: Sheet1
S5 Table. Results from the ACE models for calculation of the heritability on measures of body composition and CRF within the Family cohort, adjusted for sex and age. ACE modelling is used to indicate what proportion of variance in a trait is contributed to its additive genetic effects (h2).
Trait	n	h2
BMI (kg/m2)	406	0.25 (0.15)
Body fat percentage (%)	338	0.53 (0.12)
Fat mass (kg)	337	0.48 (0.12)
Fat-free mass (kg)	337	0.41 (0.11)
VO2max (ml/kg/min)	230	0.49 (0.15)
VO2max (ml/kg FFM/min)	230	0.37 (0.15)
VO2max (ml/kg FM/min)	230	0.57 (0.15)
h2 (SE) = additive genetic effect. FM= fat mass, FFM = fat-free mass
