# Supplementary material for: Genetic Correlation between Body Fat Percentage and Cardiorespiratory Fitness Suggests Common Genetic Etiology
Source: PLoS One. 2016 Nov 15;11(11):e0166738. doi: 10.1371/journal.pone.0166738 (PMC5112859; doi:10.1371/journal.pone.0166738)
Supplement: S6 Table — Data are given in means ± standard error (SE) and median (interquartile ranges). (XLSX) [file pone.0166738.s006.xlsx]

## Sheet: Sheet1
S6 Table. Study characteristics of ADDITION-PRO (n= 716) and Health2006 (n= 2586) according to FTO rs1558902 genotype.
Cohort	FTO-rs1558902 genotype	n(f/m)	VO2max (ml/kg/min)	VO2maxFFM (ml/kg FFM/min)	VO2maxFM (ml/kg FM/min)	Age (years)	BMI (kg/m2)
ADDITION-PRO	TT	217(97/120)	30.6 ± 0.4	44.6 ± 0.6	99.6 ± 1.0	66(61; 71)	26.4 ±0.3
	TA	355(167/188)	29.4 ± 0.3	43.7 ± 0.4	93.0 ± 1.0	66(62;71)	27.4 ± 0.3
	AA	144(65/79)	29.6 ± 0.4	44.2 ± 0.6	91.8 ± 1.0	66(61;70)	27.5 ± 0.4
Health2006	TT	952(512/440)	32.2 ± 0.3	45.0 ± 0.3	113.1 ± 1.0	49 (40;59)	25.2 ± 0.1
	TA	1303(713/590)	31.7 ± 0.2	44.9 ± 0.3	108.2 ± 1.0	50(40;59)	25.7 ± 0.1
	AA	444(248/196)	31.4 ± 0.4	44.8 ± 0.5	105.0 ± 1.0	49(40;60)	26.1 ± 0.2
Data are given in means ± standard error (SE) and median (interquartile ranges).
